# Supplementary material for: Identification and Characterization of Jasmonic Acid Biosynthetic Genes in Salvia miltiorrhiza Bunge
Source: Int J Mol Sci. 2022 Aug 20;23(16):9384. doi: 10.3390/ijms23169384 (PMC9409215; doi:10.3390/ijms23169384)
Supplement: Supplementary file 1 [file ijms-23-09384-s001.zip]

Archive with 1 entries (1 files):
- ijms-1852428-supplementary.pdf
